# Supplementary material for: Long Term Response to Circulating Angiogenic Cells, Unstimulated or Atherosclerotic Pre-Conditioned, in Critical Limb Ischemic Mice
Source: Biomedicines. 2021 Sep 3;9(9):1147. doi: 10.3390/biomedicines9091147 (PMC8469527; doi:10.3390/biomedicines9091147)
Supplement: Supplementary file 1 [file biomedicines-09-01147-s001.zip]

Archive with 1 entries (1 files):
- biomedicines-1350445-supplementary.pdf
